# Supplementary material for: Potential of Proteomics in Forensic Phenotyping: A Focus on Biological Sex Estimation
Source: J Proteome Res. 2025 Sep 3;24(10):4888–99. doi: 10.1021/acs.jproteome.5c00098 (PMC12501993; doi:10.1021/acs.jproteome.5c00098)
Supplement: Supplementary file 2 [file pr5c00098_si_002.zip]

Archive with 1 entries (1 files):
- suppl-tbl-shap.csv
