# Supplementary material for: Potential of Proteomics in Forensic Phenotyping: A Focus on Biological Sex Estimation
Source: J Proteome Res. 2025 Sep 3;24(10):4888–99. doi: 10.1021/acs.jproteome.5c00098 (PMC12501993; doi:10.1021/acs.jproteome.5c00098)
Supplement: Supplementary file 2 [file pr5c00098_si_002.zip › suppl-tbl-shap.csv]

Protein	Protein SHAP value	Protein SHAP rank	Peptide	Peptide SHAP value	Peptide SHAP rank	Mean peptide abundance	Fraction missing
PZP_HUMAN	1.0576391843116149	1	VVVQTESGGR	1.0575168910502635	1	6.576917616391171	0.024390243902439025
PZP_HUMAN	1.0576391843116149	1	GPTQDFR	0.004959632164440562	112	8.08853495019141	0.008130081300813009
CERU_HUMAN	0.7845526397729146	2	YTVNQCR	0.3736485131932467	3	12.067981037368002	0.0
CERU_HUMAN	0.7845526397729146	2	TYCSEPEK	0.2971256257794982	4	10.92932694616273	0.0
CERU_HUMAN	0.7845526397729146	2	TTIEKPVWLGFLGPIIK	0.1480233363932384	7	12.100566882593732	0.0
CERU_HUMAN	0.7845526397729146	2	KAEEEHLGILGPQLHADVGDK	0.13067466827824895	8	10.536250450608255	0.0
CERU_HUMAN	0.7845526397729146	2	ALYLQYTDETFR	0.015961257277430776	53	11.937227015809807	0.0
A1AT_HUMAN	0.45719705978962094	3	SVLGQLGITK	0.3919075844285139	2	15.568492112831736	0.0
A1AT_HUMAN	0.45719705978962094	3	LGMFNIQHCK	0.08066552375529079	13	14.862912694297053	0.0
A1AT_HUMAN	0.45719705978962094	3	LSITGTYDLK	0.01686211426537164	50	14.95033716577356	0.0
A1AT_HUMAN	0.45719705978962094	3	LQHLENELTHDIITK	0.01164176101613459	74	17.209960510654508	0.0
A2MG_HUMAN	0.3738544099282951	4	VSVQLEASPAFLAVPVEK	0.07393309447007197	15	15.013858203358655	0.0
A2MG_HUMAN	0.3738544099282951	4	VGFYESDVM[+15.994915]GR	0.06197913707600955	20	11.24736347892022	0.0
A2MG_HUMAN	0.3738544099282951	4	VVSMDENFHPLNELIPLVYIQDPK	0.060489426893584525	21	15.164616780689508	0.0
A2MG_HUMAN	0.3738544099282951	4	SLNEEAVK	0.05559305369284832	23	9.891128660489098	0.0
A2MG_HUMAN	0.3738544099282951	4	QGIPFFGQVR	0.041636988240765574	25	13.685149747077503	0.0
A2MG_HUMAN	0.3738544099282951	4	NEDSLVFVQTDK	0.032785023878732965	28	14.45415905008993	0.0
A2MG_HUMAN	0.3738544099282951	4	PVPGHVTVSICR	0.02645899421319003	34	12.883618692176517	0.0
A2MG_HUMAN	0.3738544099282951	4	SASNMAIVDVK	0.023852706245356688	36	13.90676926338751	0.0
A2MG_HUMAN	0.3738544099282951	4	DLKPAIVK	0.022678257141695923	39	13.335576479831875	0.0
A2MG_HUMAN	0.3738544099282951	4	VDLSFSPSQSLPASHAHLR	0.01823405822191561	45	14.921772777757692	0.0
A2MG_HUMAN	0.3738544099282951	4	TEVSSNHVLIYLDK	0.017111505164684338	48	14.609215247822835	0.0
A2MG_HUMAN	0.3738544099282951	4	LHTEAQIQEEGTVVELTGR	0.016568292681541707	51	13.911943739676502	0.0
A2MG_HUMAN	0.3738544099282951	4	HYDGSYSTFGER	0.009869361667531646	85	12.927767131932026	0.0
A2MG_HUMAN	0.3738544099282951	4	VYDYYETDEFAIAEYNAPCSK	0.008514021763026161	96	11.412300144412328	0.0
A2MG_HUMAN	0.3738544099282951	4	AVDQSVLLMKPDAELSASSVYNLLPEK	0.00803477514362991	99	14.364565301013098	0.0
H2B*_HUMAN	0.2648790296733238	5	LLLPGELAK	0.2648790296733238	5	9.486652082948714	0.0
PRDX2_HUMAN	0.232266224831386	6	LSEDYGVLK	0.232266224831386	6	17.19648643370851	0.0
AMBP_HUMAN	0.12662960311406465	7	ETLLQDFR	0.08446479798496312	12	11.931238149590742	0.0
AMBP_HUMAN	0.12662960311406465	7	GECVPGEQEPEPILIPR	0.06800225785513764	18	11.501285992479708	0.0
CATA_HUMAN	0.11719991811763136	8	ADVLTTGAGNPVGDK	0.07858998818879112	14	15.108599804962438	0.0
CATA_HUMAN	0.11719991811763136	8	NLSVEDAAR	0.031120495597521468	30	14.61389666767647	0.0
CATA_HUMAN	0.11719991811763136	8	FSTVAGESGSADTVR	0.009465577423611963	90	12.757582842067903	0.0
CATA_HUMAN	0.11719991811763136	8	LNVITVGPR	0.009112474683659255	91	14.778861002347508	0.0
AFAM_HUMAN	0.10026029438121947	9	ICAMEGLPQK	0.10026029438121947	9	10.16255544200543	0.0
APOA1_HUMAN	0.09895512151825267	10	LSPLGEEMR	0.09895512151825267	10	16.817822896171034	0.0
HINT1_HUMAN	0.09696678057333696	11	IIFEDDR	0.09696678057333696	11	11.434150935176795	0.0
TRFE_HUMAN	0.09473670246895716	12	NPDPWAK	0.07194012728071322	16	15.699056278339109	0.0
TRFE_HUMAN	0.09473670246895716	12	KDSGFQMNQLR	0.012031548600590804	71	14.8066487798915	0.0
TRFE_HUMAN	0.09473670246895716	12	DSGFQMNQLR	0.009523997742874775	89	14.208209776497297	0.0
TRFE_HUMAN	0.09473670246895716	12	EDLIWELLNQAQEHFGK	0.008942158288383632	93	7.549986488945443	0.024390243902439025
TRFE_HUMAN	0.09473670246895716	12	EGTCPEAPTDECKPVK	0.00849623569714216	97	15.972901346195995	0.0
HBB_HUMAN	0.07241112405747277	13	FFESFGDLSTPDAVMGNPKVK	0.05359021073369051	24	15.733489458099742	0.0
HBB_HUMAN	0.07241112405747277	13	VLGAFSDGLAHLDNLKGTFATLSELHCDK	0.027587919292082486	32	13.818031859761748	0.0
HBA_HUMAN	0.06825615466327048	14	AAWGKVGAHAGEYGAEALER	0.06825615466327048	17	15.43726524069367	0.0
TPM3_HUMAN	0.06749462090283173	15	AADAEAEVASLNR	0.06749462090283173	19	8.314471814652343	0.0
LV861_HUMAN	0.05788726907081042	16	TLIYSTNTR	0.05788726907081042	22	7.330494967035846	0.0
DEF1_HUMAN;DEF3_HUMAN	0.04606341428235268	17	IPACIAGER	0.032046023465141106	29	11.286242032378148	0.0
DEF1_HUMAN;DEF3_HUMAN	0.04606341428235268	17	YGTCIYQGR	0.027704612583434606	31	10.733313051187931	0.0
AHSP_HUMAN	0.04466110623855727	18	DLISAGLK	0.03598640244682217	27	12.547820576918513	0.0
AHSP_HUMAN	0.04466110623855727	18	QELNTLANPFLAK	0.012453663227146326	70	12.728335206719875	0.0
APOA4_HUMAN	0.04276058698008149	19	RVEPYGENFNK	0.019565213112886566	43	11.189600281750169	0.0
APOA4_HUMAN	0.04276058698008149	19	LAPLAEDVR	0.018501232594889762	44	12.948364769250821	0.0
APOA4_HUMAN	0.04276058698008149	19	IDQTVEELRR	0.014494962096214295	61	12.524662295142292	0.0
SODC_HUMAN	0.042526607236752376	20	HVGDLGNVTADK	0.03906885091574539	26	14.203352803326815	0.0
SODC_HUMAN	0.042526607236752376	20	DGVADVSIEDSVISLSGDHCIIGR	0.009746900524945652	87	12.676872748184362	0.0
CBG_HUMAN	0.04111124147717513	21	HLVALSPK	0.022856798934603725	38	8.967545831147818	0.0
CBG_HUMAN	0.04111124147717513	21	ITQDAQLK	0.021761716652707434	40	10.621996844795543	0.0
PPIA_HUMAN	0.026949031074412558	22	FEDENFILK	0.026949031074412558	33	13.85524893506643	0.0
LDHA_HUMAN	0.02547517982104967	23	VTLTSEEEAR	0.021247228278289877	41	9.53691932800417	0.0
LDHA_HUMAN	0.02547517982104967	23	SADTLWGIQK	0.013640912502636144	64	7.753788447152655	0.008130081300813009
HEP2_HUMAN	0.02538378167596998	24	YEITTIHNLFR	0.02538378167596998	35	8.018431010824916	0.0
RET4_HUMAN	0.023813379978547763	25	DPNGLPPEAQK	0.023813379978547763	37	8.475971606566988	0.0
FINC_HUMAN	0.023450388168000675	26	LGVRPSQGGEAPR	0.015733107246826923	56	11.622854547849705	0.0
FINC_HUMAN	0.023450388168000675	26	GDSPASSKPISINYR	0.008972988644104018	92	10.720115385122988	0.0
FINC_HUMAN	0.023450388168000675	26	WSRPQAPITGYR	0.0071463043225385705	103	10.976004305921643	0.0
APOD_HUMAN	0.022421579744634976	27	CPNPPVQENFDVNK	0.014749168445090192	60	11.320371806977004	0.0
APOD_HUMAN	0.022421579744634976	27	NILTSNNIDVK	0.012942259651263827	68	12.568024023271773	0.0
IGHM_HUMAN	0.020789753762819035	28	GVALHRPDVYLLPPAR	0.015011711339474713	59	14.019660432556245	0.0
IGHM_HUMAN	0.020789753762819035	28	DGFFGNPR	0.0068390360446046305	105	13.842111691214638	0.0
SAMP_HUMAN	0.020743766245995724	29	IVLGQEQDSYGGK	0.020743766245995724	42	8.143474004275335	0.0
APOB_HUMAN	0.020200097897295783	30	LFLEETK	0.013892004607267881	63	8.98202874090671	0.008130081300813009
APOB_HUMAN	0.020200097897295783	30	FVTQAEGAK	0.011535743304735252	75	10.581182447949928	0.0
TPIS_HUMAN	0.019874368866849734	31	ELASQPDVDGFLVGGASLKPEFVDIINAK	0.016130475799066596	52	6.3465486941324345	0.04065040650406504
TPIS_HUMAN	0.019874368866849734	31	HVFGESDELIGQK	0.012954568444389044	67	11.321110155361868	0.0
CO9_HUMAN	0.01812015365653982	32	VVEESELAR	0.01812015365653982	46	10.150007516475723	0.008130081300813009
ITIH4_HUMAN	0.01776360872305102	33	ILDDLSPR	0.01776360872305102	47	12.236437523310553	0.0
PRDX1_HUMAN	0.016979856690022457	34	ADEGISFR	0.016979856690022457	49	11.793028279879271	0.0
CO3_HUMAN	0.016562267646037066	35	DFDFVPPVVR	0.010626181360164815	80	7.638791538831324	0.008130081300813009
CO3_HUMAN	0.016562267646037066	35	VTIKPAPETEK	0.008888028432554958	94	13.291173044403177	0.0
CO3_HUMAN	0.016562267646037066	35	NTLIIYLDK	0.008810298309617033	95	6.887404963788135	0.016260162601626018
PRPS1_HUMAN;PRPS2_HUMAN	0.015938311953235557	36	MVLVGDVK	0.015938311953235557	54	10.229415896354087	0.0
B3AT_HUMAN	0.01578667654361698	37	ADFLEQPVLGFVR	0.01578667654361698	55	12.653530918555417	0.0
FIBG_HUMAN	0.015351259040115525	38	FFTSHNGM[+15.994915]QFSTWDNDNDK	0.01323456629212557	66	9.317333055610243	0.0
FIBG_HUMAN	0.015351259040115525	38	DCQDIANK	0.005377630626648727	111	6.64834472068656	0.0
TTHY_HUMAN	0.015305009825776018	39	GSPAINVAVHVFR	0.015305009825776018	57	13.27444942907297	0.0
G3P_HUMAN	0.01503578188972372	40	QASEGPLK	0.01503578188972372	58	6.591144833211248	0.024390243902439025
HBG1_HUMAN;HBG2_HUMAN	0.013914066309014268	41	EFTPEVQASWQK	0.014450712363286065	62	13.134434391515518	0.0
HBG1_HUMAN;HBG2_HUMAN	0.013914066309014268	41	VNVEDAGGETLGR	0.005703815519689748	109	13.861607101902553	0.0
HV323_HUMAN;HV366_HUMAN;HV353_HUMAN;HVC05_HUMAN;HVC33_HUMAN;HV374_HUMAN;HV333_HUMAN;HV330_HUMAN	0.013315543091175375	42	NTLYLQMNSLR	0.013315543091175375	65	12.190257017529719	0.0
PZP_HUMAN;A2MG_HUMAN	0.012829487869102096	43	SSGSLLNNAIK	0.012829487869102096	69	14.50034797973875	0.0
GELS_HUMAN	0.012674527799210631	44	TEALTSAK	0.010936743715049132	78	10.217970503441434	0.0
GELS_HUMAN	0.012674527799210631	44	SEDCFILDHGK	0.0056217685785321945	110	11.127449062758291	0.0
ITIH1_HUMAN	0.011977553160947462	45	NHMQYEIVIK	0.011977553160947462	72	15.510425905904306	0.0
NDKA_HUMAN;NDKB_HUMAN	0.01175980052376604	46	TFIAIKPDGVQR	0.01175980052376604	73	12.646056600500465	0.0
UB2V1_HUMAN;UB2V2_HUMAN	0.011152350853379598	47	VVLQELR	0.011152350853379598	76	11.126723975168561	0.0
A1AG2_HUMAN;A1AG1_HUMAN	0.011094978340538237	48	WFYIASAFR	0.011094978340538237	77	15.33551885232638	0.0
ANK1_HUMAN	0.010659328231982469	49	AEDSDATGHEWK	0.010659328231982469	79	8.607341260487228	0.0
IGHA1_HUMAN	0.010455087696917989	50	GDTFSCMVGHEALPLAFTQK	0.010455087696917989	81	15.380060960653898	0.0
PEBP1_HUMAN	0.010385019422567058	51	LYEQLSGK	0.010385019422567058	82	11.053192653062132	0.0
LV211_HUMAN	0.010278994047098365	52	LMIYDVSK	0.010278994047098365	83	8.58469503102169	0.0
H4_HUMAN	0.010240579176513553	53	VFLENVIR	0.010240579176513553	84	8.551472917916543	0.0
PNPH_HUMAN	0.00975024602111475	54	LTQAQIFDYGEIPNFPR	0.00975024602111475	86	7.920032146140035	0.0
VTDB_HUMAN	0.00954852295217725	55	KELSSFIDK	0.00954852295217725	88	11.297619255885532	0.0
PRDX1_HUMAN;PRDX2_HUMAN	0.008229907561829428	56	QITVNDLPVGR	0.008229907561829428	98	16.858862965576755	0.0
ALBU_HUMAN	0.008190865254101537	57	ETCFAEEGKK	0.006377097324359306	107	14.62713455161521	0.0
ALBU_HUMAN	0.008190865254101537	57	RMPCAEDYLSVVLNQLCVLHEK	0.004666245889175044	113	7.171165850150432	0.14634146341463414
PLMN_HUMAN	0.007859649269893352	58	FSPATHPSEGLEENYCR	0.007859649269893352	100	10.913188602753618	0.0
KNG1_HUMAN	0.007798492659497943	59	YFIDFVAR	0.007798492659497943	101	12.79047773443624	0.0
CFAB_HUMAN	0.00742522628343517	60	QLNEINYEDHK	0.00742522628343517	102	10.786460181917967	0.0
AACT_HUMAN	0.00713748939014229	61	MEEVEAMLLPETLKR	0.00713748939014229	104	11.078601910949656	0.0
LDHB_HUMAN	0.006391486960749785	62	GLTSVINQK	0.006391486960749785	106	12.344562135924757	0.0
LV39_HUMAN;LV321_HUMAN	0.005742854438722134	63	FSGSNSGNTATLTISR	0.005742854438722134	108	10.582190542911489	0.0
GDIR2_HUMAN	0.0046448222097446494	64	DDESLIK	0.0046448222097446494	114	6.639752299984459	0.0
HV315_HUMAN	0.004624653487809292	65	NTLYLQMNSLK	0.004624653487809292	115	8.395353788047016	0.0
HEM3_HUMAN	0.00445377918018336	66	GPQLAAQNLGISLANLLLSK	0.00445377918018336	116	6.21193522060342	0.024390243902439025
ACTA_HUMAN;ACTH_HUMAN;ACTS_HUMAN;ACTC_HUMAN	0.004410801487850067	67	YPIEHGIITNWDDMEK	0.004410801487850067	117	13.913828366465655	0.0
CAH3_HUMAN	0.004407853110781545	68	HDPSLQPWSVSYDGGSAK	0.004407853110781545	118	8.670840665810717	0.0
SAHH_HUMAN	0.004190900438828442	69	WLNENAVEK	0.004190900438828442	119	7.088153317340884	0.0
LV151_HUMAN	0.003977334185123995	70	LLIYDNNK	0.003977334185123995	120	9.321989520832577	0.0
A1AG2_HUMAN	0.0038739200576953904	71	SDVM[+15.994915]YTDWK	0.0038739200576953904	121	8.04063905585046	0.0
HSP7C_HUMAN	0.003786106747651757	72	NSLESYAFNMK	0.003786106747651757	122	10.019182318478583	0.0
IGHA1_HUMAN;IGHA2_HUMAN	0.0036858188858401378	73	WLQGSQELPR	0.0036858188858401378	123	15.259244256065328	0.0
